# Supplementary material for: Transcriptome analysis revealed that a quorum sensing system regulates the transfer of the pAt megaplasmid in Agrobacterium tumefaciens
Source: BMC Genomics. 2016 Aug 20;17:661. doi: 10.1186/s12864-016-3007-5 (PMC4992315; doi:10.1186/s12864-016-3007-5)
Supplement: Additional file 5: — Differentially expressed genes. Xlsx. Four repeats are show for the mutant strain P4cinI (col. B to E) with repetition numbers (e.g. rep1_cinI) and three repeats for the wild type strain P4 (col. F to H), also with repetition numbers (e.g. rep1_P4). Average values are given for the mutant strain P4cinI (col. I) and the wild type strain P4 (col. J). Fold change and Log2 fold change are also shown (col. K and L) along with the raw p values and adjusted p values (col. M and N). (XLSX 15 kb) [file 12864_2016_3007_MOESM5_ESM.xlsx]

## Sheet: Dif genes cinI P4
Gene id		Condition cinI and repet. number			Condition P4 and repet. number			Av cond cinI	Av cond P4	Fold Change	log2 Fold Change	Raw p value	Adj p value BH
	rep1_cinl	rep2_cinl	rep3_cinl	rep4_cinl	rep1_P4	rep2_P4	rep3_P4
avhB1	53	51	61	77	21819	19519	28765	55.9933	25373	453,14	8,82	4,49e-120	2,15e-116
AGROTU_05881	29	34	21	40	14332	9298	12346	28.6174	12934	451,97	8,82	1,82e-117	4,36e-114
avhB4	235	173	217	229	57491	54573	78599	199.516	69165	346,66	8,44	1,62e-115	2,58e-112
avhB5	81	97	78	104	19924	17672	21627	83.8661	21546	256,91	8,01	2,88e-106	3,45e-103
avhB7	38	24	41	29	7480	5540	8491	31.2071	7737	247,92	7,95	1,25e-102	1,19e-99
avhB2	51	72	61	106	11797	9478	14618	66.426	12936	194,75	7,61	2,30e-98	1,83e-95
avhB6	80	66	54	109	10443	9085	13037	70.6717	11787	166,78	7,38	2,50e-94	1,71e-91
avhB9	132	133	106	158	20702	19447	29598	122.756	25251	205,70	7,68	3,30e-92	1,97e-89
AGROTU_05875	3	9	5	10	1461	1428	1998	6.19728	1776	286,54	8,16	3,34e-91	1,78e-88
avhB10	113	126	110	133	12486	11094	15388	112.608	14127	125,45	6,97	2,26e-88	1,08e-85
avhB8	33	46	35	38	4063	3093	5036	35.7763	4381	122,46	6,94	8,97e-85	3,91e-82
rctB	33	44	31	45	2622	2251	2500	35.6099	2687	75,45	6,24	1,46e-71	5,81e-69
traC	57	100	124	189	5921	5476	6655	107.008	6577	61,47	5,94	3,16e-69	1,16e-66
traD	55	95	80	102	2924	3064	3733	77.2443	3555	46,02	5,52	1,28e-61	4,38e-59
avhB11	73	74	69	152	5219	5769	7384	83.1461	6717	80,79	6,34	1,59e-60	5,09e-58
cinI	260	369	330	458	6952	5874	7300	328.018	7308	22,28	4,48	5,02e-46	1,50e-43
avhB3	12	9	19	21	5515	5234	10113	14.0439	7498	533,87	9,06	5,19e-37	1,46e-34
traG	684	771	1442	1109	10225	10181	14164	939.811	12570	13,38	3,74	4,92e-35	1,31e-32
AGROTU_05944	2	0	3	2	116	76	105	1.62942	107	65,49	6,03	3,57e-32	9,01e-30
AGROTU_05924	202	270	250	373	5113	5674	8482	252.335	7009	27,78	4,80	1,73e-27	4,14e-25
sus	81	82	109	137	2434	2582	4197	94.3468	3338	35,38	5,14	4,75e-26	1,08e-23
AGROTU_05920	127	158	156	192	973	1067	1485	147.153	1285	8,73	3,13	1,35e-21	2,94e-19
atsE	128	151	144	167	939	570	702	137.738	794	5,77	2,53	3,45e-17	7,19e-15
msi287	177	145	129	353	1164	1244	2000	180.17	1598	8,87	3,15	2,68e-14	5,34e-12
AGROTU_05953	16	17	13	26	181	248	388	16.4653	298	18,10	4,18	1,14e-11	2,19e-09
traA	697	1460	1095	2074	3900	4737	5688	1215.4	5262	4,33	2,11	1,15e-10	2,12e-08
riorf105	43	56	59	60	193	174	321	51.0569	247	4,84	2,28	3,55e-10	6,30e-08
AGROTU_05378	1532	1302	1317	1612	3838	3173	5317	1342.87	4436	3,30	1,72	1,36e-09	2,33e-07
cinR	416	604	581	865	2098	2404	3899	567.319	3050	5,38	2,43	4,77e-09	7,87e-07
msi250	290	276	249	330	1152	1566	2551	266.386	1919	7,20	2,85	1,30e-07	2,08e-05
AGROTU_03028	44	98	57	87	196	161	227	66.6134	211	3,17	1,66	1,54e-07	2,39e-05
AGROTU_05377	799	1511	1352	1407	2572	3253	4745	1188.95	3860	3,25	1,70	5,15e-06	7,71e-04
PrpD	38	30	49	56	101	71	126	39.9804	107	2,67	1,42	3,21e-05	4,65e-03
gsiC	812	647	1103	918	1473	1277	2152	816.106	1766	2,16	1,11	7,58e-05	1,07e-02
